# Supplementary material for: Canopeo app as image-based phenotyping tool in controlled environment utilizing Arabidopsis mutants
Source: PLoS One. 2024 Mar 21;19(3):e0300667. doi: 10.1371/journal.pone.0300667 (PMC10957076; doi:10.1371/journal.pone.0300667)
Supplement: S1 Data — (XLSX) [file pone.0300667.s002.xlsx]

## Sheet: Notes
	Notes on interpretation of underlying data
	The underlying data set for Figure 4 and Supplementary Figure 1 (S1) demonstrates how Canopeo measurements of GCF were converted to estimate green biomass accumulation as grams by using the first y-intercept equation obtained. To convert measurements to estimate biomass, GCF values were input as the x-variable. The coefficient of determination (0.72) remains the same. The conversion equations hav…
	The underlying data set for Figure 5A includes both SAS output tables and conversion equations for each value used in the Figure 5A graph. The SAS tables provide information on the input variables (Model Information, Class Level Information, Number of Observations Read, Number of Observations Used) and the statistical significance of output variables (Type III Tests of Fixed Effects, T Grouping f…
	The underlying data set for Figure 5B includes both SAS output tables and conversion equations for each value used in the Figure 5B graph. The SAS tables provide information on the input variables (Model Information, Class Level Information, Number of Observations Read, Number of Observations Used) and the statistical significance of output variables (Type III Tests of Fixed Effects, T Grouping f…
	The underlying data set for Table 1 includes both SAS output tables and conversion equations for each value used in Table 1. The SAS tables provide information on the input variables (Model Information, Class Level Information, Number of Observations Read, Number of Observations Used) and the statistical significance of output variables (Type III Tests of Fixed Effects, T Grouping for Least Squar…

## Sheet: Fig. 4 and S1
Canopeo %GCF	total dry weight leaves only (g)							Canopeo %GCF	Canopeo conversion to estimated grams [y=0.1004x+0.2294; x = canopeo %GCF]	Canopeo value as estimated grams	actual weight in grams
6	0.59							6	y=0.1004(6)+0.2294; y=.8318	0.8318	0.59
4.8	0.58							4.8	y=0.1004(4.8)+0.2294; y=.71132	0.71132	0.58
4.3	0.66							4.3	y=0.1004(4.3)+0.2294; y=.66112	0.66112	0.66
4.6	0.66							4.6	y=0.1004(4.6)+0.2294; y=.69124	0.69124	0.66
7.3	1.02							7.3	y=0.1004(7.3)+0.2294; y=.96232	0.96232	1.02
8.6	0.92							8.6	y=0.1004(8.6)+0.2294; y=1.09284	1.09284	0.92
8.4	1.2							8.4	y=0.1004(8.4)+0.2294; y=1.07276	1.07276	1.2
7.4	1.11							7.4	y=0.1004(7.4)+0.2294; y=.97236	0.97236	1.11
3.3	0.4							3.3	y=0.1004(3.3)+0.2294; y=0.56072	0.56072	0.4
2.7	0.38							2.7	y=0.1004(2.7)+0.2294; y=0.50048	0.50048	0.38
1.8	0.39							1.8	y=0.1004(1.8)+0.2294; y=0.41012	0.41012	0.39
1.9	0.46							1.9	y=0.1004(1.9)+0.2294; y=0.42016	0.42016	0.46
2.3	0.52							2.3	y=0.1004(2.3)+0.2294; y=0.46032	0.46032	0.52	0.52
3.5	0.47							3.5	y=0.1004(3.5)+0.2294; y=0.5808	0.5808	0.47	0.47
1.5	0.44							1.5	y=0.1004(1.5)+0.2294; y=0.38	0.38	0.44	0.44
0.4	0.34							0.4	y=0.1004(0.4)+0.2294; y=0.26956	0.26956	0.34	0.34
3.7	0.78							3.7	y=0.1004(3.7)+0.2294; y=0.60088	0.60088	0.78	0.78
4.3	0.77							4.3	y=0.1004(4.3)+0.2294; y=0.66112	0.66112	0.77	0.77
3	0.98							3	y=0.1004(3)+0.2294; y=0.5306	0.5306	0.98	0.98
1.4	0.56							1.4	y=0.1004(1.4)+0.2294; y=0.36996	0.36996	0.56	0.56
1.9	0.28							1.9	y=0.1004(1.9)+0.2294; y=0.42016	0.42016	0.28	0.28
2	0.32							2	y=0.1004(2)+0.2294; y=0.4302	0.4302	0.32	0.32
0.3	0.18							0.3	y=0.1004(0.3)+0.2294; y=0.25952	0.25952	0.18	0.18
0.5	0.12							0.5	y=0.1004(0.5)+0.2294; y=0.2796	0.2796	0.12	0.12

## Sheet: Fig. 5A SAS output
	The GLIMMIX Procedure							The GLIMMIX Procedure							The GLIMMIX Procedure
	week=3							week=4							week=6
	Model Information							Model Information							Model Information
	Data Set	WORK.MASS						Data Set	WORK.MASS						Data Set	WORK.MASS
	Response Variable	mass						Response Variable	mass						Response Variable	mass
	Response Distribution	Gaussian						Response Distribution	Gaussian						Response Distribution	Gaussian
	Link Function	Identity						Link Function	Identity						Link Function	Identity
	Variance Function	Default						Variance Function	Default						Variance Function	Default
	Variance Matrix	Not Blocked						Variance Matrix	Not Blocked						Variance Matrix	Not Blocked
	Estimation Technique	Restricted Maximum Likelihood						Estimation Technique	Restricted Maximum Likelihood						Estimation Technique	Restricted Maximum Likelihood
	Degrees of Freedom Method	Kenward-Roger						Degrees of Freedom Method	Kenward-Roger						Degrees of Freedom Method	Kenward-Roger
	Fixed Effects SE Adjustment	Kenward-Roger						Fixed Effects SE Adjustment	Kenward-Roger						Fixed Effects SE Adjustment	Kenward-Roger
	Class Level Information							Class Level Information							Class Level Information
	Class	Levels	Values					Class	Levels	Values					Class	Levels	Values
	mutant	3	Col-0, FKF1-OE, fkf1-t					mutant	3	Col-0, FKF1-OE, fkf1-t					mutant	3	Col-0, FKF1-OE, fkf1-t
	rep	4	1, 2, 3, 4					rep	4	1, 2, 3, 4					rep	4	1, 2, 3, 4
	Number of Observations Read	36						Number of Observations Read	36						Number of Observations Read	24
	Number of Observations Used	36						Number of Observations Used	36						Number of Observations Used	22
	Type III Tests of Fixed Effects							Type III Tests of Fixed Effects							Type III Tests of Fixed Effects
	Effect	Num DF	Den DF	F Value	Pr > F			Effect	Num DF	Den DF	F Value	Pr > F			Effect	Num DF	Den DF	F Value	Pr > F
	mutant	2	33	1.25	0.2994			mutant	2	33	0.61	0.5491			mutant	2	19	7.15	0.0048
	T Grouping for mutant							T Grouping for mutant							T Grouping for mutant
	Least Squares Means (Alpha=0.05)							Least Squares Means (Alpha=0.05)							Least Squares Means (Alpha=0.05)
	LS-means with the same letter are not significantly different.							LS-means with the same letter are not significantly different.							LS-means with the same letter are not significantly different.
	mutant	Estimate						mutant	Estimate						mutant	Estimate
	FKF1-OE	0.4308	A					fkf1-t	1.6958	A					fkf1-t	5.8743	A
	fkf1-t	0.4108	A					FKF1-OE	1.4925	A					Col-0	3.8957	B
	Col-0	0.3217	A					Col-0	1.2917	A					FKF1-OE	2.5412	B

## Sheet: Fig. 5A
	Original SAS Output of T Grouping LS-means (Canopeo data as %GCF)									SAS output conversion to estimated grams (y=0.1004x+0.2294; x = canopeo %GCF)						Canopeo value as estimated grams
		fkf1-t	Col-0	FKF1-OE3							fkf1-t	Col-0	FKF1-OE3				fkf1-t	Col-0	FKF1-OE
	3 week	0.41	0.32	0.43						3 week	y=0.1004(0.41)+0.2294; y=0.270564	y=0.1004(0.32)+0.2294; y=0.261528	y=0.1004(0.43)+0.2294; y=0.272572			3 week	0.270564	0.261528	0.272572
	4 week	1.7	1.29	1.49						4 week	y=0.1004(1.7)+0.2294; y=0.40008	y=0.1004(1.29)+0.2294; y=0.358916	y=0.1004(1.49)+0.2294; y=0.378996			4 week	0.40008	0.358916	0.378996
	6 week	5.87	3.9	2.54						6 week	y=0.1004(5.87)+0.2294; y=0.818748	y=0.1004(3.9)+0.2294; y=0.62096	y=0.1004(2.54)+0.2294; y=0.484416			6 week	0.818748	0.62096	0.484416

## Sheet: Fig. 5B SAS output
	The GLIMMIX Procedure							The GLIMMIX Procedure							The GLIMMIX Procedure
	week=8							week=10							week=12
	Model Information							Model Information							Model Information
	Data Set	WORK.MASS						Data Set	WORK.MASS						Data Set	WORK.MASS
	Response Variable	mass						Response Variable	mass						Response Variable	mass
	Response Distribution	Gaussian						Response Distribution	Gaussian						Response Distribution	Gaussian
	Link Function	Identity						Link Function	Identity						Link Function	Identity
	Variance Function	Default						Variance Function	Default						Variance Function	Default
	Variance Matrix	Not Blocked						Variance Matrix	Not Blocked						Variance Matrix	Not Blocked
	Estimation Technique	Restricted Maximum Likelihood						Estimation Technique	Restricted Maximum Likelihood						Estimation Technique	Restricted Maximum Likelihood
	Degrees of Freedom Method	Kenward-Roger						Degrees of Freedom Method	Kenward-Roger						Degrees of Freedom Method	Kenward-Roger
	Fixed Effects SE Adjustment	Kenward-Roger						Fixed Effects SE Adjustment	Kenward-Roger						Fixed Effects SE Adjustment	Kenward-Roger
	Class Level Information							Class Level Information							Class Level Information
	Class	Levels	Values					Class	Levels	Values					Class	Levels	Values
	mutant	3	Col-0, FKF1-OE, fkf1-t					mutant	3	Col-0, FKF1-OE, fkf1-t					mutant	3	Col-0, FKF1-OE, fkf1-t
	rep	3	1, 2, 3					rep	3	1, 2, 3					rep	3	1, 2, 3
	Number of Observations Read	45						Number of Observations Read	45						Number of Observations Read	45
	Number of Observations Used	45						Number of Observations Used	44						Number of Observations Used	42
	Type III Tests of Fixed Effects							Type III Tests of Fixed Effects							Type III Tests of Fixed Effects
	Effect	Num DF	Den DF	F Value	Pr > F			Effect	Num DF	Den DF	F Value	Pr > F			Effect	Num DF	Den DF	F Value	Pr > F
	mutant	2	42	25.77	<0.0001			mutant	2	41	27.15	<0.0001			mutant	2	39	6.4	0.004
	T Grouping for mutant							T Grouping for mutant							T Grouping for mutant
	Least Squares Means (Alpha=0.05)							Least Squares Means (Alpha=0.05)							Least Squares Means (Alpha=0.05)
	LS-means with the same letter are not significantly different.							LS-means with the same letter are not significantly different.							LS-means with the same letter are not significantly different.
	mutant	Estimate						mutant	Estimate						mutant	Estimate
	fkf1-t	6.9187	A					fkf1-t	6.8771	A					fkf1-t	4.1369	A
	Col-0	3.822	B					Col-0	2.956	B					Col-0	1.816	B
	FKF1-OE	2.4867	C					FKF1-OE	2.0147	B					FKF1-OE	1.4257	B

## Sheet: Fig. 5B
	Original SAS Output of T Grouping LS-means (Canopeo data as %GCF)									SAS output conversion to estimated grams (y=0.1004x+0.2294; x = canopeo %GCF)					Canopeo value as estimated grams
		fkf1-t	Col-0	FKF1-OE3							fkf1-t	Col-0	FKF1-OE3			fkf1-t	Col-0	FKF1-OE
	8 week	6.92	3.82	2.49						8 week	y=0.1004(6.92)+0.2294; y=0.924168	y=0.1004(3.82)+0.2294; y=0.612928	y=0.1004(2.49)+0.2294; y=0.479396		8 week	0.924168	0.612928	0.479396
	10 week	6.88	3	2.01						10 week	y=0.1004(6.88)+0.2294; y=0.920152	y=0.1004(3)+0.2294; y=0.5306	y=0.1004(2.01)+0.2294; y=0.431204		10 week	0.920152	0.5306	0.431204
	12 week	4.14	1.82	1.43						12 week	y=0.1004(4.14)+0.2294; y=0.645056	y=0.1004(1.82)+0.2294; y=0.412128	y=0.1004(1.43)+0.2294; y=0.372972		12 week	0.645056	0.412128	0.372972

## Sheet: Table1 SAS output
	The GLIMMIX Procedure							The GLIMMIX Procedure							The GLIMMIX Procedure							The GLIMMIX Procedure							The GLIMMIX Procedure							The GLIMMIX Procedure							The GLIMMIX Procedure
	Experiment 1 week=3							Experiment 1 week=4							Experiment 2 week=3							Experiment 2 week=4							Experiment 3 week=3							Experiment 3 week=4							Experiment 4 week=3
	Model Information							Model Information							Model Information							Model Information							Model Information							Model Information							Model Information
	Data Set	WORK.MASS						Data Set	WORK.MASS						Data Set	WORK.MASS						Data Set	WORK.MASS						Data Set	WORK.MASS						Data Set	WORK.MASS						Data Set	WORK.MASS
	Response Variable	mass						Response Variable	mass						Response Variable	mass						Response Variable	mass						Response Variable	mass						Response Variable	mass						Response Variable	mass
	Response Distribution	Gaussian						Response Distribution	Gaussian						Response Distribution	Gaussian						Response Distribution	Gaussian						Response Distribution	Gaussian						Response Distribution	Gaussian						Response Distribution	Gaussian
	Link Function	Identity						Link Function	Identity						Link Function	Identity						Link Function	Identity						Link Function	Identity						Link Function	Identity						Link Function	Identity
	Variance Function	Default						Variance Function	Default						Variance Function	Default						Variance Function	Default						Variance Function	Default						Variance Function	Default						Variance Function	Default
	Variance Matrix	Not Blocked						Variance Matrix	Not Blocked						Variance Matrix	Not Blocked						Variance Matrix	Not Blocked						Variance Matrix	Not Blocked						Variance Matrix	Not Blocked						Variance Matrix	Not Blocked
	Estimation Technique	Restricted Maximum Likelihood						Estimation Technique	Restricted Maximum Likelihood						Estimation Technique	Restricted Maximum Likelihood						Estimation Technique	Restricted Maximum Likelihood						Estimation Technique	Restricted Maximum Likelihood						Estimation Technique	Restricted Maximum Likelihood						Estimation Technique	Restricted Maximum Likelihood
	Degrees of Freedom Method	Kenward-Roger						Degrees of Freedom Method	Kenward-Roger						Degrees of Freedom Method	Kenward-Roger						Degrees of Freedom Method	Kenward-Roger						Degrees of Freedom Method	Kenward-Roger						Degrees of Freedom Method	Kenward-Roger						Degrees of Freedom Method	Kenward-Roger
	Fixed Effects SE Adjustment	Kenward-Roger						Fixed Effects SE Adjustment	Kenward-Roger						Fixed Effects SE Adjustment	Kenward-Roger						Fixed Effects SE Adjustment	Kenward-Roger						Fixed Effects SE Adjustment	Kenward-Roger						Fixed Effects SE Adjustment	Kenward-Roger						Fixed Effects SE Adjustment	Kenward-Roger
	Class Level Information							Class Level Information							Class Level Information							Class Level Information							Class Level Information							Class Level Information							Class Level Information
	Class	Levels	Values					Class	Levels	Values					Class	Levels	Values					Class	Levels	Values					Class	Levels	Values					Class	Levels	Values					Class	Levels	Values
	mutant	3	Col-0, FKF1-OE, fkf1-t					mutant	3	Col-0, FKF1-OE, fkf1-t					mutant	3	Col-0, FKF1-OE, fkf1-t					mutant	3	Col-0, FKF1-OE, fkf1-t					mutant	3	Col-0, FKF1-OE, fkf1-t					mutant	3	Col-0, FKF1-OE, fkf1-t					mutant	3	Col-0, FKF1-OE, fkf1-t
	rep	4	1, 2, 3, 4					rep	4	1, 2, 3, 4					rep	4	1, 2, 3, 4					rep	4	1, 2, 3, 4					rep	4	1, 2, 3, 4					rep	4	1, 2, 3, 4					rep	4	1, 2, 3, 4
	Number of Observations Read	12						Number of Observations Read	12						Number of Observations Read	12						Number of Observations Read	12						Number of Observations Read	12						Number of Observations Read	12						Number of Observations Read	12
	Number of Observations Used	12						Number of Observations Used	12						Number of Observations Used	12						Number of Observations Used	12						Number of Observations Used	12						Number of Observations Used	12						Number of Observations Used	12
	Type III Tests of Fixed Effects							Type III Tests of Fixed Effects							Type III Tests of Fixed Effects							Type III Tests of Fixed Effects							Type III Tests of Fixed Effects							Type III Tests of Fixed Effects							Type III Tests of Fixed Effects
	Effect	Num DF	Den DF	F Value	Pr > F			Effect	Num DF	Den DF	F Value	Pr > F			Effect	Num DF	Den DF	F Value	Pr > F			Effect	Num DF	Den DF	F Value	Pr > F			Effect	Num DF	Den DF	F Value	Pr > F			Effect	Num DF	Den DF	F Value	Pr > F			Effect	Num DF	Den DF	F Value	Pr > F
	mutant	2	6	1.33	0.3316			mutant	2	9	0.97	0.4162			mutant	2	6	2.39	0.1725			mutant	2	6	0.23	0.7987			mutant	2	6	7.84	0.0212			mutant	2	9	3.05	0.0974			mutant	2	6	0.02	0.9847
	T Grouping for mutant							T Grouping for mutant							T Grouping for mutant							T Grouping for mutant							T Grouping for mutant							T Grouping for mutant							T Grouping for mutant
	Least Squares Means (Alpha=0.05)							Least Squares Means (Alpha=0.05)							Least Squares Means (Alpha=0.05)							Least Squares Means (Alpha=0.05)							Least Squares Means (Alpha=0.05)							Least Squares Means (Alpha=0.05)							Least Squares Means (Alpha=0.05)
	LS-means with the same letter are not significantly different.							LS-means with the same letter are not significantly different.							LS-means with the same letter are not significantly different.							LS-means with the same letter are not significantly different.							LS-means with the same letter are not significantly different.							LS-means with the same letter are not significantly different.							LS-means with the same letter are not significantly different.
	mutant	Estimate						mutant	Estimate						mutant	Estimate						mutant	Estimate						mutant	Estimate						mutant	Estimate						mutant	Estimate
	FKF1-OE	0.305	A					fkf1-t	1.245	A					FKF1-OE	0.09	A					FKF1-OE	0.29	A					fkf1-t	0.5325	A					fkf1-t	2.5	A					FKF1-OE	0.2375	A
	fkf1-t	0.3025	A					FKF1-OE	1.1875	A					Col-0	0.06	A					fkf1-t	0.265	A					FKF1-OE	0.4175	AB					FKF1-OE	2.0025	AB					fkf1-t	0.2375	A
	Col-0	0.25	A					Col-0	1.0625	A					fkf1-t	0.055	A					Col-0	0.2525	A					Col-0	0.2775	B					Col-0	1.6975	B					Col-0	0.2325	A
[truncated: 40 more columns]

## Sheet: SAS data Table1
										Canopeo conversion to estimated grams [y=0.1004x+0.2294; x = canopeo %GCF]
Original SAS Output of T Grouping LS-means (Canopeo data as %GCF)
										fkf1-t	Col-0	FKF1-OE
		fkf1-t	Col-0	FKF1-OE					Experiment 1 week 3	y=0.1004(0.3025)+0.2294; y=0.259771	y=0.1004(0.25)+0.2294; y=0.2545	y=0.1004(0.305)+0.2294; y=0.260022
	Experiment 1 week 3	0.3025	0.25	0.305					Experiment 1 week 4	y=0.1004(1.245)+0.2294; y=0.354398	y=0.1004(1.0625)+0.2294; y=0.336075	y=0.1004(1.1875)+0.2294; y=0.348625
	Experiment 1 week 4	1.245	1.0625	1.1875					Experiment 2 week 3	y=0.1004(0.055)+0.2294; y=0.234922	y=0.1004(0.06)+0.2294; y=0.235424	y=0.1004(0.09)+0.2294; y=0.238436
	Experiment 2 week 3	0.055	0.06	0.09					Experiment 2 week 4	y=0.1004(0.265)+0.2294; y=0.256006	y=0.1004(0.2525)+0.2294; y=0.254751	y=0.1004(0.29)+0.2294; y=0.258516		Experiment	Line	Week 3	Week 4	Senescence
	Experiment 2 week 4	0.265	0.2525	0.29					Experiment 3 week 3	y=0.1004(0.5325)+0.2294; y=0.282863	y=0.1004(0.2775)+0.2294; y=0.257261	y=0.1004(0.4175)+0.2294; y=0.271317						(Week 12)
	Experiment 3 week 3	0.5325	0.2775	0.4175					Experiment 3 week 4	y=0.1004(2.5)+0.2294; y=0.4804	y=0.1004(1.6975)+0.2294; y=0.399829	y=0.1004(2.0025)+0.2294; y=.430451				Estimate biomass accumulation (g)
	Experiment 3 week 4	2.5	1.6975	2.0025					Experiment 4 week 3	y=0.1004(0.2375)+0.2294; y=0.253245	y=0.1004(0.2325)+0.2294; y=0.252743	y=0.1004(0.2375)+0.2294; y=0.253245		1	fkf1-t	0.26 (a)	0.35 (a)
	Experiment 4 week 3	0.2375	0.2325	0.2375					Experiment 4 week 4	y=0.1004(1.2925)+0.2294; y=0.359167	y=0.1004(1.1675)+0.2294; y=0.346617	y=0.1004(1.1175)+0.2294; y=0.341597			Col-0	0.25 (a)	0.34 (a)
	Experiment 4 week 4	1.2925	1.1675	1.1175					Experiment 5 week 3	y=0.1004(0.87)+0.2294; y=0.316748	y=0.1004(0.7525)+0.2294; y=0.304951	y=0.1004(0.9825)+0.2294; y=0.328043			FKF1-OE	0.26 (a)	0.35 (a)
	Experiment 5 week 3	0.87	0.7525	0.9825					Experiment 5 week 4	y=0.1004(3.375)+0.2294; y=0.56825	y=0.1004(2.9475)+0.2294; y=0.525329	y=0.1004(3.03)+0.2294; y=0.533612		2	fkf1-t	0.24 (a)	0.26 (a)
	Experiment 5 week 4	3.375	2.9475	3.03					Experiment 6 week 3	y=0.1004(0.2275)+0.2294; y=0.252241	y=0.1004(0.2275)+0.2294; y=0.252241	y=0.1004(0.18)+0.2294; y=0.247472			Col-0	0.24 (a)	0.25 (a)
	Experiment 6 week 3	0.2275	0.2275	0.18					Experiment 6 week 4	y=0.1004(2.31)+0.2294; y=0.461324	y=0.1004(2.1225)+0.2294; y=0.442499	y=0.1004(1.7375)+0.2294; y=0.403845			FKF1-OE	0.24 (a)	0.26 (a)
	Experiment 6 week 4	2.31	2.1225	1.7375					Experiment 7 week 3	y=0.1004(0.445)+0.2294; y=0.274078	y=0.1004(0.4042)+0.2294; y=0.269982	y=0.1004(0.4667)+0.2294; y=0.276257		3	fkf1-t	0.28 (a)*	0.48 (a)*
	Experiment 7 week 3	0.445	0.4042	0.4667					Experiment 7 week 4	y=0.1004(2.3258)+0.2294; y=0.46291	y=0.1004(2.0792)+0.2294; y=0.438152	y=0.1004(1.9617)+0.2294; y=0.426355			Col-0	0.26 (b)	0.40 (b)
	Experiment 7 week 4	2.3258	2.0792	1.9617					Experiment 7 week 12	y=0.1004(2.3642)+0.2294; y=0.466766	y=0.1004(0.7375)+0.2294; y=0.303445	y=0.1004(0.501)+0.2294; y=0.2797			FKF1-OE	0.27 (ab)*	0.43 (ab)*
	Experiment 7 week 12	2.3642	0.7375	0.501										4	fkf1-t	0.25 (a)	0.36 (a)
															Col-0	0.25 (a)	0.35 (a)
															FKF1-OE	0.25 (a)	0.34 (a)
														5	fkf1-t	0.32 (ab)*	0.57 (a)
															Col-0	0.30 (b)	0.53 (a)
															FKF1-OE	0.33 (a)*	0.53 (a)
														6	fkf1-t	0.25 (a)	0.46 (a)*
															Col-0	0.25 (a)	0.44 (ab)
															FKF1-OE	0.25 (a)	0.40 (b)*
														7	fkf1-t	0.27 (a)	0.46 (a)*	0.47 (a)*
															Col-0	0.27 (a)	0.44 (b)	0.30 (b)
															FKF1-OE	0.28 (a)	0.43 (b)	0.28 (b)
